# Supplementary material for: Superabsorbent Hydrogels Derived from Unpurified Sargassum Biomass via Direct Carboxymethylation and Crosslinking
Source: Gels. 2026 May 15;12(5):431. doi: 10.3390/gels12050431 (PMC13205862; doi:10.3390/gels12050431)
Supplement: Supplementary file 1 [file gels-12-00431-s001.zip]

Archive with 1 entries (1 files):
- gels-4272136-supplementary.pdf
